# Supplementary material for: Metabolic profile alterations in juvenile rats with bladder overactivity induced by short-term high-fructose intake
Source: PeerJ. 2025 Oct 13;13:e20186. doi: 10.7717/peerj.20186 (PMC12530204; doi:10.7717/peerj.20186)
Supplement: Supplemental Information 3 [file peerj-13-20186-s003.zip]

Archive with 39 entries (33 files):
- Raw date-Urodynamic test for Figure 3G/
- Raw date-Urodynamic test for Figure 3G/2024-10-11_ model + Compound C group.tmen
- Raw date-Urodynamic test for Figure 3G/2024-10-11_120 model + Compound C group.tmen
- Raw date-Urodynamic test for Figure 3G/2024-10-11_157 model + Compound C group.tmen
- Raw date-Urodynamic test for Figure 3G/2024-10-11_158 model + Compound C group.tmen
- Raw date-Urodynamic test for Figure 3G/2024-10-11_No160 model group.tmen
- Raw date-Urodynamic test for Figure 3G/2024-10-11_No195 control group.tmen
- Raw date-Urodynamic test for Figure 3G/2024-10-11_No203 model group.tmen
- Raw date-Urodynamic test for Figure 3G/2024-10-11_No97 model group.tmen
- Raw date-Urodynamic test for Figure 3G/2024-10-11_No98 model group.tmen
- Raw date-Urodynamic test for Figure 3G/2024-10-23_No881 model + Compound C group.tmen
- Raw date-Urodynamic test for Figure 3G/2024-10-23_No882 model + Compound C group.tmen
- Raw date-Urodynamic test for Figure 3G/2024-10-23_No893 model + Compound C group.tmen
- Raw date-Urodynamic test for Figure 3G/2024-10-23_No897 control + Compound C group.tmen
- Raw date-Urodynamic test for Figure 3G/2024-10-23_No900 control + Compound C group.tmen
- Raw date-Urodynamic test for Figure 3G/2024-11-2_No956 control  group.tmen
- Raw date-Urodynamic test for Figure 3G/2024-11-2_No957 control  group.tmen
- Raw date-Urodynamic test for Figure 3G/2024-11-2_No986  model group.tmen
- Raw date-Urodynamic test for Figure 3G/2024-11-2_No987  model group.tmen
- Raw date-Urodynamic test for Figure 3G/2024-11-2_No988  model group.tmen
- Raw date-Urodynamic test for Figure 3G/2024-9-14_113 model group.tmen
- Raw date-Urodynamic test for Figure 3G/2024-9-14_116 model group.tmen
- Raw date-Urodynamic test for Figure 3G/2024-9-14_119 model group.tmen
- Raw date-Urodynamic test for Figure 3G/2024-9-14_model group.tmen
- Raw date-Urodynamic test for Figure 3G/2024-9-1_No111 model group.tmen
- Raw date-Urodynamic test for Figure 3G/2024-9-1_No111-2 model group.tmen
- Raw date-Urodynamic test for Figure 3G/2024-9-1_No113 model group.tmen
- Raw date-Urodynamic test for Figure 3G/2024-9-1_No116 model group.tmen
- Raw date-Urodynamic test for Figure 3G/2024-9-1_No119 model group.tmen
- Raw date-Urodynamic test for Figure 3G/2024-9-1_No121 model group.tmen
- Raw date-Urodynamic test for Figure 3G/2024-9-1_No131 control group.tmen
- Raw date-Urodynamic test for Figure 3G/2024-9-1_No134 control group.tmen
- Raw date-Urodynamic test for Figure 3G/2024-9-1_No136 control group.tmen
- Raw date-Urodynamic test for Figure 3G/Experiment_Pages/
- Raw date-Urodynamic test for Figure 3G/blob_storage/
- Raw date-Urodynamic test for Figure 3G/blob_storage/ebb6279b-d9de-4d36-856a-bea68c339577/
- Raw date-Urodynamic test for Figure 3G/log/
- Raw date-Urodynamic test for Figure 3G/log/VideoMonitor.txt
- Raw date-Urodynamic test for Figure 3G/webrtc_event_logs/
