# Supplementary material for: Metabolic profile alterations in juvenile rats with bladder overactivity induced by short-term high-fructose intake
Source: PeerJ. 2025 Oct 13;13:e20186. doi: 10.7717/peerj.20186 (PMC12530204; doi:10.7717/peerj.20186)
Supplement: Supplemental Information 4 [file peerj-13-20186-s004.zip]

Archive with 38 entries (24 files):
- Raw date-HE and Immunohistochemical staining for Figure 5/
- Raw date-HE and Immunohistochemical staining for Figure 5/HE staining/
- Raw date-HE and Immunohistochemical staining for Figure 5/HE staining/HE-Con/
- Raw date-HE and Immunohistochemical staining for Figure 5/HE staining/HE-Con/Con-1-100X.jpg
- Raw date-HE and Immunohistochemical staining for Figure 5/HE staining/HE-Con/Con-1-400X.jpg
- Raw date-HE and Immunohistochemical staining for Figure 5/HE staining/HE-Con/Thumbs.db
- Raw date-HE and Immunohistochemical staining for Figure 5/HE staining/HE-Mod/
- Raw date-HE and Immunohistochemical staining for Figure 5/HE staining/HE-Mod/Mod-1-100X.jpg
- Raw date-HE and Immunohistochemical staining for Figure 5/HE staining/HE-Mod/Mod-1-400X.jpg
- Raw date-HE and Immunohistochemical staining for Figure 5/HE staining/HE-Mod/Thumbs.db
- Raw date-HE and Immunohistochemical staining for Figure 5/Immunohistochemical staining/
- Raw date-HE and Immunohistochemical staining for Figure 5/Immunohistochemical staining/MYH-10/
- Raw date-HE and Immunohistochemical staining for Figure 5/Immunohistochemical staining/MYH-10/Con-1/
- Raw date-HE and Immunohistochemical staining for Figure 5/Immunohistochemical staining/MYH-10/Con-1/Con-1-100X.jpg
- Raw date-HE and Immunohistochemical staining for Figure 5/Immunohistochemical staining/MYH-10/Con-1/Con-1-400X.jpg
- Raw date-HE and Immunohistochemical staining for Figure 5/Immunohistochemical staining/MYH-10/Con-1/Thumbs.db
- Raw date-HE and Immunohistochemical staining for Figure 5/Immunohistochemical staining/MYH-10/Mod/
- Raw date-HE and Immunohistochemical staining for Figure 5/Immunohistochemical staining/MYH-10/Mod/Mod-1-100X.jpg
- Raw date-HE and Immunohistochemical staining for Figure 5/Immunohistochemical staining/MYH-10/Mod/Mod-1-400X.jpg
- Raw date-HE and Immunohistochemical staining for Figure 5/Immunohistochemical staining/MYH-10/Mod/Thumbs.db
- Raw date-HE and Immunohistochemical staining for Figure 5/Immunohistochemical staining/SMA/
- Raw date-HE and Immunohistochemical staining for Figure 5/Immunohistochemical staining/SMA/Con-1/
- Raw date-HE and Immunohistochemical staining for Figure 5/Immunohistochemical staining/SMA/Con-1/Con-1-100X.jpg
- Raw date-HE and Immunohistochemical staining for Figure 5/Immunohistochemical staining/SMA/Con-1/Con-1-400X.jpg
- Raw date-HE and Immunohistochemical staining for Figure 5/Immunohistochemical staining/SMA/Con-1/Thumbs.db
- Raw date-HE and Immunohistochemical staining for Figure 5/Immunohistochemical staining/SMA/Mod/
- Raw date-HE and Immunohistochemical staining for Figure 5/Immunohistochemical staining/SMA/Mod/Mod-1-100X.jpg
- Raw date-HE and Immunohistochemical staining for Figure 5/Immunohistochemical staining/SMA/Mod/Mod-1-400X.jpg
- Raw date-HE and Immunohistochemical staining for Figure 5/Immunohistochemical staining/SMA/Mod/Thumbs.db
- Raw date-HE and Immunohistochemical staining for Figure 5/Immunohistochemical staining/SMMHC/
- Raw date-HE and Immunohistochemical staining for Figure 5/Immunohistochemical staining/SMMHC/Con-1/
- Raw date-HE and Immunohistochemical staining for Figure 5/Immunohistochemical staining/SMMHC/Con-1/Con-1-100X.jpg
- Raw date-HE and Immunohistochemical staining for Figure 5/Immunohistochemical staining/SMMHC/Con-1/Con-1-400X.jpg
- Raw date-HE and Immunohistochemical staining for Figure 5/Immunohistochemical staining/SMMHC/Con-1/Thumbs.db
- Raw date-HE and Immunohistochemical staining for Figure 5/Immunohistochemical staining/SMMHC/Mod/
- Raw date-HE and Immunohistochemical staining for Figure 5/Immunohistochemical staining/SMMHC/Mod/Mod-1-100X.jpg
- Raw date-HE and Immunohistochemical staining for Figure 5/Immunohistochemical staining/SMMHC/Mod/Mod-1-400X.jpg
- Raw date-HE and Immunohistochemical staining for Figure 5/Immunohistochemical staining/SMMHC/Mod/Thumbs.db
