# Supplementary material for: Metabolic profile alterations in juvenile rats with bladder overactivity induced by short-term high-fructose intake
Source: PeerJ. 2025 Oct 13;13:e20186. doi: 10.7717/peerj.20186 (PMC12530204; doi:10.7717/peerj.20186)
Supplement: Supplemental Information 5 — Chromatographic and mass spectrometry data of energy metabolites from bladder muscle tissue samples, collected under controlled experimental conditions. [file peerj-13-20186-s005.zip]

Archive with 8 entries (7 files):
- Supplementary files 1 Metabolomics raw data/Con_a.mzML
- Supplementary files 1 Metabolomics raw data/Con_b.mzML
- Supplementary files 1 Metabolomics raw data/Con_c.mzML
- Supplementary files 1 Metabolomics raw data/Mod_a.mzML
- Supplementary files 1 Metabolomics raw data/Mod_b.mzML
- Supplementary files 1 Metabolomics raw data/Mod_c.mzML
- Supplementary files 1 Metabolomics raw data/README.txt
- Supplementary files 1 Metabolomics raw data/
