# Supplementary material for: Metabolic profile alterations in juvenile rats with bladder overactivity induced by short-term high-fructose intake
Source: PeerJ. 2025 Oct 13;13:e20186. doi: 10.7717/peerj.20186 (PMC12530204; doi:10.7717/peerj.20186)
Supplement: Supplemental Information 5 — Chromatographic and mass spectrometry data of energy metabolites from bladder muscle tissue samples, collected under controlled experimental conditions. [file peerj-13-20186-s005.zip › Supplementary files 1 Metabolomics raw data/README.txt]

mzML is a standard mass spectrometry data format commonly used in metabolomics research. It can be opened with specialized tools such as MZmine, Progenesis QI, or XCMS Online, or analyzed using the XCMS package in R, as well as Python libraries such as pyteomics or pymzML.
